# Supplementary material for: Influence of Joint Angle on Residual Force Enhancement in Human Plantar Flexors
Source: Front Physiol. 2017 Apr 24;8:234. doi: 10.3389/fphys.2017.00234 (PMC5401888; doi:10.3389/fphys.2017.00234)
Supplement: Supplementary file 1 [file DataSheet1.XLSX]

## Sheet: Sheet1
Joint torque (Nm)	Short condition		Long condition			Fascicle length (cm)	Short condition		Long condition			Pennation angle (degree)	Short condition		Long condition
Subject number	Control	RFE	Control	RFE		Subject number	Control	RFE	Control	RFE		Subject number	Control	RFE	Control	RFE
1	34.28	41.16	30.29	39.78		1	4.82346	4.76368	5.33504	5.31643		1	23.4133	22.7358	22.2094	21.2215
2	39.6	52.61	36.21	42.53		2	5.88535	5.63997	7.70956	7.68766		2	21.9423	20.6363	19.9536	18.5483
3	42.67	40.61	40.93	50.5		3	4.52521	4.68221	5.89823	5.73051		3	26.7967	25.111	22.2975	22.4898
4	42.67	51.65	43.77	46.2		4	4.63408	4.45232	6.14848	5.40194		4	25.1721	24.8019	21.3238	23.0813
5	44.82	43.86	45.78	49.31		5	4.99932	4.39754	6.47741	6.23049		5	25.2777	26.0844	21.4477	21.4434
7	55.59	52.71	50.46	52.15		7	5.90791	5.94447	7.98666	7.86516		7	23.8654	23.8855	19.727	20.4445
8	46.79	49.03	32.99	47.02		8	4.37043	4.42701	5.55197	5.24957		8	27.573	26.6071	20.7382	21.738
9	26.9	25.02	22.27	24.24		9	4.78679	4.82448	5.99	5.63703		9	25.5839	25.4663	23.85	24.718
10	39.59	38.91	41.11	43.12		10	5.56515	4.8703	6.67761	6.59579		10	19.1761	21.4423	17.213	15.9928
11	45.92	49.17	50.83	65.3		11	4.60643	4.59025	5.82936	5.43201		11	28.6067	28.6237	22.923	25.0847
12	53.11	51.33	51.06	57.79		12	4.64814	4.70757	5.90832	6.85635		12	28.2729	29.8814	21.5003	20.7562
MEAN	42.9036	45.0964	40.5182	47.0855		MEAN	4.97748	4.84544	6.31933	6.18209		MEAN	25.0618	25.0251	21.1985	21.4108
SD	8.03415	8.40703	9.31628	10.4936		SD	0.550724	0.498787	0.845443	0.949675		SD	2.84687	2.81156	1.79483	2.59701
